# Supplementary material for: New record of Joffre’s pipistrelle, Mirostrellusjoffrei (Chiroptera, Vespertilionidae), in China
Source: Biodivers Data J. 2024 Apr 29;12:e120923. doi: 10.3897/BDJ.12.e120923 (PMC11077266; doi:10.3897/BDJ.12.e120923)
Supplement: XML Treatment for Mirostrellus joffrei [file BDJ.12.e120923-treatment1.xml]

<!DOCTYPE tp:taxon-treatment
  PUBLIC "-//TaxonX//DTD Taxonomic Treatment Publishing DTD v0 20100105//EN" "tax-treatment-NSO.dtd">
<tp:taxon-treatment xmlns:tp="http://www.plazi.org/taxpub"><tp:treatment-meta><mixed-citation publication-type="journal"><person-group><name><surname>Mou</surname><given-names>Xin</given-names></name><name><surname>Li</surname><given-names>Mei</given-names></name><name><surname>Li</surname><given-names>Biao</given-names></name><name><surname>Luo</surname><given-names>Xiong</given-names></name><name><surname>Li</surname><given-names>Song</given-names></name></person-group><article-title>New record of Joffre’s pipistrelle, <italic><tp:taxon-name><tp:taxon-name-part taxon-name-part-type="genus" reg="Mirostrellus">Mirostrellus</tp:taxon-name-part><tp:taxon-name-part taxon-name-part-type="species" reg="joffrei">joffrei</tp:taxon-name-part></tp:taxon-name></italic> (<tp:taxon-name><tp:taxon-name-part taxon-name-part-type="order">Chiroptera</tp:taxon-name-part></tp:taxon-name>, <tp:taxon-name><tp:taxon-name-part taxon-name-part-type="family">Vespertilionidae</tp:taxon-name-part></tp:taxon-name>), in China</article-title><source>Biodivers Data J</source><day>29</day><month>04</month><year>2024</year><volume>12</volume><pub-id pub-id-type="doi">10.3897/BDJ.12.e120923</pub-id></mixed-citation></tp:treatment-meta><tp:nomenclature><tp:taxon-name>
            <object-id xmlns:xlink="http://www.w3.org/1999/xlink" content-type="arpha" xlink:type="simple">D7CCE4E6-97C9-5A46-9963-E6C52E76B3ED</object-id>
            <tp:taxon-name-part taxon-name-part-type="genus">Mirostrellus</tp:taxon-name-part>
            <tp:taxon-name-part taxon-name-part-type="species">joffrei</tp:taxon-name-part>
            <object-id xmlns:xlink="http://www.w3.org/1999/xlink" xlink:type="simple" object-id-type="GenBank">https://www.ncbi.nlm.nih.gov/taxonomy/2741458</object-id>
          </tp:taxon-name><tp:taxon-authority>Thomas, 1915</tp:taxon-authority></tp:nomenclature><tp:treatment-sec sec-type="materials"><title>Materials</title><list list-type="alpha-lower" list-content="occurrences"><list-item><p><bold>Type status:</bold> <named-content xmlns:xlink="http://www.w3.org/1999/xlink" content-type="dwc:typeStatus" xlink:type="simple">Other material</named-content>. <bold>Occurrence:</bold> catalogNumber: <named-content xmlns:xlink="http://www.w3.org/1999/xlink" content-type="dwc:catalogNumber" xlink:type="simple">KIZ20230423</named-content>; recordedBy: <named-content xmlns:xlink="http://www.w3.org/1999/xlink" content-type="dwc:recordedBy" xlink:type="simple">Xin Mou et al.</named-content>; individualCount: <named-content xmlns:xlink="http://www.w3.org/1999/xlink" content-type="dwc:individualCount" xlink:type="simple">1</named-content>; sex: <named-content xmlns:xlink="http://www.w3.org/1999/xlink" content-type="dwc:sex" xlink:type="simple">male</named-content>; lifeStage: <named-content xmlns:xlink="http://www.w3.org/1999/xlink" content-type="dwc:lifeStage" xlink:type="simple">adult</named-content>; occurrenceID: <named-content xmlns:xlink="http://www.w3.org/1999/xlink" content-type="dwc:occurrenceID" xlink:type="simple">F6735870-3E0E-52CD-BCC3-200C392C38F3</named-content>; <bold>Taxon:</bold> taxonID: <named-content xmlns:xlink="http://www.w3.org/1999/xlink" content-type="dwc:taxonID" xlink:type="simple">https://www.gbif.org/species/11122810</named-content>; scientificName: <named-content xmlns:xlink="http://www.w3.org/1999/xlink" content-type="dwc:scientificName" xlink:type="simple"><italic><tp:taxon-name><tp:taxon-name-part taxon-name-part-type="genus" reg="Mirostrellus">Mirostrellus</tp:taxon-name-part><tp:taxon-name-part taxon-name-part-type="species" reg="joffrei">joffrei</tp:taxon-name-part></tp:taxon-name></italic> Thomas, 1915</named-content>; kingdom: <named-content xmlns:xlink="http://www.w3.org/1999/xlink" content-type="dwc:kingdom" xlink:type="simple"><tp:taxon-name><tp:taxon-name-part taxon-name-part-type="kingdom">Animalia</tp:taxon-name-part></tp:taxon-name></named-content>; phylum: <named-content xmlns:xlink="http://www.w3.org/1999/xlink" content-type="dwc:phylum" xlink:type="simple"><tp:taxon-name><tp:taxon-name-part taxon-name-part-type="phylum">Chordata</tp:taxon-name-part></tp:taxon-name></named-content>; class: <named-content xmlns:xlink="http://www.w3.org/1999/xlink" content-type="dwc:class" xlink:type="simple"><tp:taxon-name><tp:taxon-name-part taxon-name-part-type="class">Mammalia</tp:taxon-name-part></tp:taxon-name></named-content>; order: <named-content xmlns:xlink="http://www.w3.org/1999/xlink" content-type="dwc:order" xlink:type="simple"><tp:taxon-name><tp:taxon-name-part taxon-name-part-type="order">Chiroptera</tp:taxon-name-part></tp:taxon-name></named-content>; family: <named-content xmlns:xlink="http://www.w3.org/1999/xlink" content-type="dwc:family" xlink:type="simple"><tp:taxon-name><tp:taxon-name-part taxon-name-part-type="family">Vespertilionidae</tp:taxon-name-part></tp:taxon-name></named-content>; genus: <named-content xmlns:xlink="http://www.w3.org/1999/xlink" content-type="dwc:genus" xlink:type="simple"><tp:taxon-name><tp:taxon-name-part taxon-name-part-type="genus">Mirostrellus</tp:taxon-name-part></tp:taxon-name></named-content>; <bold>Location:</bold> country: <named-content xmlns:xlink="http://www.w3.org/1999/xlink" content-type="dwc:country" xlink:type="simple">China</named-content>; stateProvince: <named-content xmlns:xlink="http://www.w3.org/1999/xlink" content-type="dwc:stateProvince" xlink:type="simple">Yunnan</named-content>; locality: <named-content xmlns:xlink="http://www.w3.org/1999/xlink" content-type="dwc:locality" xlink:type="simple">Guanyinshan Nature Reserve, Mt. Guanyin</named-content>; verbatimElevation: <named-content xmlns:xlink="http://www.w3.org/1999/xlink" content-type="dwc:verbatimElevation" xlink:type="simple">2434 m</named-content>; verbatimCoordinates: <named-content xmlns:xlink="http://www.w3.org/1999/xlink" content-type="dwc:verbatimCoordinates" xlink:type="simple"><named-content content-type="dwc:verbatimCoordinates" xlink:type="simple">22°59.41'N 102°59.91'E</named-content></named-content>; decimalLatitude: <named-content xmlns:xlink="http://www.w3.org/1999/xlink" content-type="dwc:decimalLatitude" xlink:type="simple">22.99</named-content>; decimalLongitude: <named-content xmlns:xlink="http://www.w3.org/1999/xlink" content-type="dwc:decimalLongitude" xlink:type="simple">103.00</named-content>; georeferenceProtocol: <named-content xmlns:xlink="http://www.w3.org/1999/xlink" content-type="dwc:georeferenceProtocol" xlink:type="simple">label</named-content>; <bold>Event:</bold> eventDate: <named-content xmlns:xlink="http://www.w3.org/1999/xlink" content-type="dwc:eventDate" xlink:type="simple">21-05-23</named-content></p></list-item></list></tp:treatment-sec><tp:treatment-sec sec-type="Diagnosis"><title>Diagnosis</title><p>According to <xref ref-type="bibr" rid="B11117076">Görföl et al. (2020)</xref>, "A medium-sized vespertilionid, with a FA of 35.7–40.2 mm. The fifth finger of the wing is shortened (on average 20 mm shorter than the fourth finger) and the pelage is sparse and velvety. The supraorbital tubercles are well-developed, protruding for 1.47–1.76 mm measured from the lachrymal opening; the sagittal crest is barely visible, being only approximately 0.1 mm high. The upper canine is characterised by a developed posterior secondary cusp. The taxon has two upper and lower premolars and its lower molars are myotodont".</p></tp:treatment-sec><ref-list><ref id="B11117076"><element-citation xmlns:xlink="http://www.w3.org/1999/xlink" publication-type="article" xlink:type="simple"><person-group person-group-type="author"><name name-style="western"><surname>Görföl</surname><given-names>T.</given-names></name><name name-style="western"><surname>Kruskop</surname><given-names>S. V</given-names></name><name name-style="western"><surname>Tu</surname><given-names>V. T.</given-names></name><name name-style="western"><surname>Estók</surname><given-names>P.</given-names></name><name name-style="western"><surname>Son</surname><given-names>N. T.</given-names></name><name name-style="western"><surname>Csorba</surname><given-names>G.</given-names></name></person-group><year>2020</year><article-title>A new genus of vespertilionid bat: the end of a long journey for Joffre’s <italic>Pipistrelle</italic> (<tp:taxon-name><tp:taxon-name-part taxon-name-part-type="order">Chiroptera</tp:taxon-name-part></tp:taxon-name>: <tp:taxon-name><tp:taxon-name-part taxon-name-part-type="family">Vespertilionidae</tp:taxon-name-part></tp:taxon-name>)</article-title><source>Journal of Mammalogy</source><volume>101</volume><issue>2</issue><fpage>331</fpage><lpage>348</lpage><pub-id pub-id-type="doi">10.1093/jmammal/gyz202</pub-id></element-citation></ref></ref-list></tp:taxon-treatment>
